# Supplementary material for: Phenotypic Classification of Eye Colour and Developmental Validation of the Irisplex System on Population Living in Malakand Division, Pakistan
Source: Biomedicines. 2023 Apr 20;11(4):1228. doi: 10.3390/biomedicines11041228 (PMC10136328; doi:10.3390/biomedicines11041228)
Supplement: Supplementary file 1 [file biomedicines-11-01228-s001.zip]

Archive with 1 entries (1 files):
- biomedicines-2322476-supplementary.pdf
